# Supplementary material for: Comprehensive characterization of lncRNA N6-methyladenosine modification dynamics throughout bovine skeletal muscle development
Source: J Anim Sci Biotechnol. 2025 Mar 6;16:36. doi: 10.1186/s40104-025-01164-2 (PMC11884139; doi:10.1186/s40104-025-01164-2)
Supplement: Supplementary file 1 — Additional file 1: Table S1. Sequencing statistics summary of the methylome data. [file 40104_2025_1164_MOESM1_ESM.xlsx]

## Sheet: Table S1
Table S1. Sequencing statistics summary of the methylome data
Sample_ID	Sex	Basic data								Mapping summary
		Raw_Reads	Raw_Bases (G)	Valid_Reads	Valid_Bases (G)	Valid (%)	Q20 (%)	Q30 (%)	GC (%)	Valid reads	Mapped reads	Mapping rate (%)	Unique Mapped reads	Multi Mapped reads	PE Mapped reads	Reads map to sense strand	Reads map to antisense strand	Non-splice reads	Splice reads
M0_1_IP	Male	72728218	10.91	71998678	10.17	93.19	98.35	95.13	49.28	71858448	68608507	95.48	58518559 (81.44%)	10089948 (14.04%)	67536172 (93.99%)	33805961 (47.05%)	33775335 (47.00%)	59861412 (83.30%)	7719884 (10.74%)
M0_2_IP	Male	73346624	11	72552744	10.13	92.07	98.4	95.42	49.72	72431618	69754228	96.3	60008072 (82.85%)	9746156 (13.46%)	68846282 (95.05%)	34387583 (47.48%)	34378986 (47.46%)	61643673 (85.11%)	7122896 (9.83%)
M0_3_IP	Male	81736486	12.26	80779562	11.27	91.95	98.4	95.41	50.01	80654892	76980059	95.44	65966280 (81.79%)	11013779 (13.66%)	75959052 (94.18%)	37858810 (46.94%)	37844233 (46.92%)	66272249 (82.17%)	9430794 (11.69%)
M6_1_IP	Male	71500730	10.73	70736490	9.86	91.95	98.44	95.53	49.53	70614510	67668875	95.83	57813348 (81.87%)	9855527 (13.96%)	66807068 (94.61%)	33351113 (47.23%)	33356221 (47.24%)	59556474 (84.34%)	7150860 (10.13%)
M6_2_IP	Male	77274864	11.59	76126614	10.63	91.72	98.32	95.31	49.97	75976286	73177877	96.32	62361029 (82.08%)	10816848 (14.24%)	72111624 (94.91%)	36005181 (47.39%)	35962997 (47.33%)	63420766 (83.47%)	8547412 (11.25%)
M6_3_IP	Male	70953844	10.64	70161680	9.79	91.96	98.41	95.45	49.7	70020836	67608472	96.55	58430595 (83.45%)	9177877 (13.11%)	66760928 (95.34%)	33286831 (47.54%)	33283097 (47.53%)	57664598 (82.35%)	8905330 (12.72%)
M12_1_IP	Male	68378212	10.26	67585164	9.5	92.62	98.41	95.45	49.84	67467586	64350995	95.38	54720205 (81.11%)	9630790 (14.27%)	63490988 (94.11%)	31704477 (46.99%)	31712947 (47.00%)	56520718 (83.77%)	6896706 (10.22%)
M12_2_IP	Male	71944868	10.79	71085836	9.92	91.95	98.37	95.35	50.1	70954322	68012871	95.85	57392025 (80.89%)	10620846 (14.97%)	67093740 (94.56%)	33489547 (47.20%)	33486724 (47.19%)	60066249 (84.65%)	6910022 (9.74%)
M12_3_IP	Male	73954404	11.09	73000054	10.19	91.89	98.38	95.39	49.82	72892282	68539027	94.03	57811090 (79.31%)	10727937 (14.72%)	67582904 (92.72%)	33734619 (46.28%)	33707785 (46.24%)	60754557 (83.35%)	6687847 (9.17%)
M20_1_IP	Male	82216818	10.69	82214202	10.69	100	98.58	95.42	50.5	82214200	77822948	94.66	66788413 (81.24%)	11034535 (13.42%)	77103752 (93.78%)	38124418 (46.37%)	38136618 (46.39%)	68835193 (83.73%)	7425843 (9.03%)
M20_2_IP	Male	77687618	10.4	77684520	10.4	100	98.45	94.99	49.07	77684520	74169400	95.48	63351887 (81.55%)	10817513 (13.92%)	73340470 (94.41%)	36319210 (46.75%)	36336052 (46.77%)	65403460 (84.19%)	7251802 (9.33%)
M20_3_IP	Male	72761120	9.76	72758518	9.76	100	98.49	95.08	48.86	72758514	69941371	96.13	60396365 (83.01%)	9545006 (13.12%)	69211806 (95.13%)	34374680 (47.24%)	34383521 (47.26%)	61587904 (84.65%)	7170297 (9.85%)
M30_1_IP	Male	72747848	9.74	72745034	9.74	99.99	98.5	95.15	48.86	72745034	69460096	95.48	58962967 (81.05%)	10497129 (14.43%)	68692028 (94.43%)	34011481 (46.75%)	34037412 (46.79%)	60595667 (83.30%)	7453226 (10.25%)
M30_2_IP	Male	82346746	10.96	82339750	10.96	99.99	98.43	95.03	49.36	82339750	78761762	95.65	66926559 (81.28%)	11835203 (14.37%)	77824590 (94.52%)	38560528 (46.83%)	38559998 (46.83%)	68496540 (83.19%)	8623986 (10.47%)
M30_3_IP	Male	71771568	9.61	71766496	9.61	99.99	98.44	95.02	49.39	71766496	68925037	96.04	59101359 (82.35%)	9823678 (13.69%)	68169016 (94.99%)	33780896 (47.07%)	33778624 (47.07%)	60528126 (84.34%)	7031394 (9.80%)
Mean		7.47567e+07	10.6953	7.42357e+07	10.1747	95.2847	98.4247	95.2753	49.6007	7.41586e+07	7.09188e+07	95.6413
Total		1121349968	160.43	1113535342	152.62	1429.27	1476.37	1429.13	744.01	1112379294	1063781525	1434.62
