# Supplementary material for: Comprehensive characterization of lncRNA N6-methyladenosine modification dynamics throughout bovine skeletal muscle development
Source: J Anim Sci Biotechnol. 2025 Mar 6;16:36. doi: 10.1186/s40104-025-01164-2 (PMC11884139; doi:10.1186/s40104-025-01164-2)
Supplement: Supplementary file 2 — Additional file 2: Table S2. Sequencing statistics summary of the transcriptome data. [file 40104_2025_1164_MOESM2_ESM.xlsx]

## Sheet: Table S2
Table S2. Sequencing statistics summary of the transcriptome data
Sample_ID	Sex	Basic data								Mapping summary
		Raw_Reads	Raw_Bases (G)	Valid_Reads	Valid_Bases (G)	Valid (%)	Q20 (%)	Q30 (%)	GC (%)	Valid reads	Mapped reads	Mapping rate (%)	Unique Mapped reads	Multi Mapped reads	PE Mapped reads	Reads map to sense strand	Reads map to antisense strand	Non-splice reads	Splice reads
M0_1_input	Male	74421174	11.16	73827708	10.27	91.98	98.42	95.58	49.28	73418782	70991365	96.69	59316141 (80.79%)	11675224 (15.90%)	69883398 (95.18%)	34789698 (47.39%)	34675373 (47.23%)	53344202 (72.66%)	16120869 (21.96%)
M0_2_input	Male	87245064	13.09	86362302	11.89	90.87	98.31	95.29	49.53	85932026	82895596	96.47	69007759 (80.31%)	13887837 (16.16%)	81596822 (94.96%)	40645070 (47.30%)	40512770 (47.15%)	61553563 (71.63%)	19604277 (22.81%)
M0_3_input	Male	82087530	12.31	81239076	11.15	90.55	98.32	95.33	49.79	80892186	78144744	96.6	63604976 (78.63%)	14539768 (17.97%)	76923860 (95.09%)	38089887 (47.09%)	38020704 (47.00%)	56440078 (69.77%)	19670513 (24.32%)
M6_1_input	Male	81876686	12.28	81063586	11.17	90.97	98.39	95.45	49.42	80623032	77908176	96.63	64457236 (79.95%)	13450940 (16.68%)	76755744 (95.20%)	38191949 (47.37%)	38113041 (47.27%)	57711060 (71.58%)	18593930 (23.06%)
M6_2_input	Male	94122916	14.12	93299484	12.84	90.93	98.38	95.42	49.29	92778160	89883029	96.88	75501920 (81.38%)	14381109 (15.50%)	88596488 (95.49%)	43990788 (47.42%)	43930876 (47.35%)	66132661 (71.28%)	21789003 (23.49%)
M6_3_input	Male	91693384	13.75	90720244	12.52	91	98.29	95.32	51.98	90210300	87193606	96.66	72147854 (79.98%)	15045752 (16.68%)	85840824 (95.16%)	42576978 (47.20%)	42495300 (47.11%)	59749712 (66.23%)	25322566 (28.07%)
M12_1_input	Male	95451580	14.32	94602534	13.04	91.07	98.37	95.39	49.05	94022980	90691221	96.46	74994757 (79.76%)	15696464 (16.69%)	89379240 (95.06%)	44255704 (47.07%)	44173707 (46.98%)	68228073 (72.57%)	20201338 (21.49%)
M12_2_input	Male	89313852	13.4	88488124	12.18	90.9	98.34	95.32	49.14	87970680	84842447	96.44	70278657 (79.89%)	14563790 (16.56%)	83575398 (95.00%)	41552954 (47.24%)	41456895 (47.13%)	64320453 (73.12%)	18689396 (21.25%)
M12_3_input	Male	94527778	14.18	93661470	12.89	90.91	98.32	95.31	49.16	93223678	89948579	96.49	74060246 (79.44%)	15888333 (17.04%)	88509658 (94.94%)	44059051 (47.26%)	43895496 (47.09%)	67845345 (72.78%)	20109202 (21.57%)
M20_1_input	Male	83566444	11.09	83565728	11.09	100	98.69	95.61	48.48	83565718	80366783	96.17	67446997 (80.71%)	12919786 (15.46%)	79551106 (95.20%)	39257625 (46.98%)	39212003 (46.92%)	60242004 (72.09%)	18227624 (21.81%)
M20_2_input	Male	79154066	10.49	79153612	10.49	100	98.67	95.54	47.83	79153608	76071008	96.11	64035855 (80.90%)	12035153 (15.20%)	75398540 (95.26%)	37244858 (47.05%)	37196016 (46.99%)	58737515 (74.21%)	15703359 (19.84%)
M20_3_input	Male	79771064	10.55	79770618	10.55	100	98.71	95.63	48.04	79770610	77157584	96.72	65897571 (82.61%)	11260013 (14.12%)	76486052 (95.88%)	37772964 (47.35%)	37720354 (47.29%)	58236006 (73.00%)	17257312 (21.63%)
M30_1_input	Male	78313126	10.35	78312556	10.35	100	98.73	95.69	47.92	78312548	75629956	96.57	63598058 (81.21%)	12031898 (15.36%)	74950972 (95.71%)	36972410 (47.21%)	36935653 (47.16%)	56980663 (72.76%)	16927400 (21.62%)
M30_2_input	Male	76348144	10.11	76347454	10.11	100	98.67	95.56	48.02	76347452	73170349	95.84	61536610 (80.60%)	11633739 (15.24%)	72409734 (94.84%)	35680479 (46.73%)	35647259 (46.69%)	54873266 (71.87%)	16454472 (21.55%)
M30_3_input	Male	79005324	10.49	79004744	10.49	100	98.65	95.48	47.71	79004740	75928199	96.11	64166838 (81.22%)	11761361 (14.89%)	75139466 (95.11%)	37106651 (46.97%)	37045043 (46.89%)	58430274 (73.96%)	15721420 (19.90%)
Mean		8.44599e+07	12.1127	8.39613e+07	11.402	94.612	98.484	95.4613	48.976	8.36818e+07	8.07215e+07	96.456
Total		1266898132	181.69	1259419240	171.03	1419.18	1477.26	1431.92	734.64	1255226500	1210822642	1446.84
