# Supplementary material for: Comprehensive characterization of lncRNA N6-methyladenosine modification dynamics throughout bovine skeletal muscle development
Source: J Anim Sci Biotechnol. 2025 Mar 6;16:36. doi: 10.1186/s40104-025-01164-2 (PMC11884139; doi:10.1186/s40104-025-01164-2)
Supplement: Supplementary file 3 — Additional file 3: Table S3. Primers used for MeRIP-qPCR experiments. [file 40104_2025_1164_MOESM3_ESM.xlsx]

## Sheet: Table S3
Table S3. Primers used for MeRIP-qPCR experiments
Primer type	Primer name	Primer sequence(5’-3’)	Covering the m6A site
Validation primers	MSTRG.8738-F	GTTGTGCAGCCTTGGTATCT	99
	MSTRG.8738-R	TTCAGCTTCAGCATCAGTCCT
	MSTRG.18394-F	GGTTTCCACACACGAAGAACC	246
	MSTRG.18394-R	CATGGACAGAGGAGTCTGCG
	ENSBTAG00000052793-F	ACGGAAGACTTGGCAGAAGA	21
	ENSBTAG00000052793-R	TCTCCTCACTCTCTCTGGCTTC
Exogenous negative control	Cluc_F	AAGCAACTGCTCGTCGTACA	/
	Cluc_R	ACCGCAAATACCGCAAGTCT
Exogenous positive control	Gluc_F	CTGTCTGATCTGCCTGTCCC	/
	Gluc_R	TTGTCGCCTTCGTAGGTGTG
GAPDH	GAPDH-F	TCACCAGGGCTGCTTTTA	/
	GAPDH-R	CTGTGCCGTTGAACTTGC
