# Supplementary material for: Comprehensive characterization of lncRNA N6-methyladenosine modification dynamics throughout bovine skeletal muscle development
Source: J Anim Sci Biotechnol. 2025 Mar 6;16:36. doi: 10.1186/s40104-025-01164-2 (PMC11884139; doi:10.1186/s40104-025-01164-2)
Supplement: Supplementary file 4 — Additional file 4: Table S4. Primers used for qPCR experiments. [file 40104_2025_1164_MOESM4_ESM.xlsx]

## Sheet: Table S4
Table S4. Primers used for qPCR experiments
Primer type	Primer name	Primer sequence(5’-3’)
Validation primers	SFMBT2-F	AAGATCGCAGTTGTGCAGCC
	SFMBT2-R	TTCCCGTTCACCGTTCCTGT
	HOXD3-F	CTGTGCCACTGCAGGAGAGA
	HOXD3-R	CCTTTTCCAGCTCCACCAGC
	HOXD9-F	GCAGCAACTTGACCCAAACAAC
	HOXD9-R	TCCAGCTCAAGCGTCTGGTAT
	HOXD10-F	ACAGGAGAAGGAAAGCAAAGAGGA
	HOXD10-R	CCAGCGTTTGGTGCTTAGTGT
	KAT7-F	ATGGGAACACTCGGGAACCT
	KAT7-R	TTGCAGCCTTAACTTCTCCAGAT
GAPDH	GAPDH-F	AGCTCATTTCCTGGTACGACA
	GAPDH-R	ACTCTTCCTCTCGTGCTCCT
